# Supplementary material for: Comparative Proteomics Reveals the Spoilage-Related Factors of Shewanella putrefaciens Under Refrigerated Condition
Source: Front Microbiol. 2021 Dec 3;12:740482. doi: 10.3389/fmicb.2021.740482 (PMC8678035; doi:10.3389/fmicb.2021.740482)
Supplement: Supplementary file 2 [file Table_1.xls]

## Sheet: Sheet1
Supplementary Table 1. Intracellular differentially expressed proteins identified in 00A vs 00B
Description	Accession	Fold change (FC)	Log2FC	P_value	Regulate
MULTISPECIES: 50S ribosomal protein L2 [Shewanella]	A4YBY0	3.18	1.669	0.01288	up
MULTISPECIES: 50S ribosomal protein L1 [Shewanella]	A4YBZ3	2.985	1.578	0.001776	up
MULTISPECIES: 50S ribosomal protein L6 [Shewanella]	A4YBW8	5.758	2.526	0.02772	up
MULTISPECIES: 30S ribosomal protein S12 [Shewanella]	A4YBY8	2.103	1.072	0.006677	up
elongation factor G [Shewanella oneidensis]	Q8EIJ7	2.358	1.238	0.02449	up
aspartate--tRNA ligase [Shewanella putrefaciens]	A4Y6S5	2.216	1.148	0.0212	up
MULTISPECIES: 30S ribosomal protein S15 [Shewanella]	A4Y9B7	2.881	1.527	0.00089	up
isoleucine--tRNA ligase [Shewanella putrefaciens]	A4Y4A4	2.455	1.296	0.001722	up
elongation factor Tu [Shewanella oneidensis]	Q8EK81	41.53	5.376	0.00738	up
recombination-associated protein RdgC [Shewanella sp. W3-18-1]	A1RLT1	4.034	2.012	0.005174	up
bifunctional phosphoribosylaminoimidazolecarboxamide formyltransferase/IMP cyclohydrolase [Shewanella oneidensis]	Q8EJM1	3.27	1.709	0.000132	up
MULTISPECIES: adenylosuccinate synthase [Shewanella]	Q07XS1	3.487	1.802	0.009273	up
MULTISPECIES: biosynthetic arginine decarboxylase [Shewanella]	A4Y5Y9	2.703	1.435	0.001774	up
phosphoribosylformylglycinamidine synthase [Shewanella sp. MR-4]	Q0HKU9	3.077	1.622	0.00456	up
MULTISPECIES: Obg family GTPase CgtA [Shewanella]	A4Y427	3.231	1.692	0.000288	up
outer membrane protein assembly factor BamC [Shewanella oneidensis]	Q8EFT6	7.497	2.906	2.8e-05	up
MULTISPECIES: asparagine--tRNA ligase [Shewanella]	A4Y6E4	2.234	1.16	0.005618	up
MULTISPECIES: phosphoribosylformylglycinamidine cyclo-ligase [Shewanella]	A1RKQ5	2.311	1.209	0.001855	up
MULTISPECIES: protein-export chaperone SecB [Shewanella]	B8E3F6	146.4	7.194	0.009873	up
MULTISPECIES: bifunctional 3-hydroxydecanoyl-ACP dehydratase/trans-2-decenoyl-ACP isomerase [Shewanella]	A1RKL7	2.144	1.1	0.007458	up
NAD-dependent malic enzyme [Shewanella sediminis]	A8FZ49	3.468	1.794	0.01094	up
MULTISPECIES: uracil phosphoribosyltransferase [Shewanella]	A1RKQ4	2.364	1.241	0.003861	up
MULTISPECIES: elongation factor 4 [Shewanella]	A1RMC9	3.526	1.818	0.000554	up
uroporphyrinogen decarboxylase [Shewanella baltica]	B8E642	4.044	2.016	0.008024	up
molecular chaperone DnaJ [Shewanella putrefaciens]	A4Y9Q2	2.008	1.006	0.03584	up
MULTISPECIES: agmatine deiminase [Shewanella]	A4Y946	3.611	1.852	0.000569	up
MULTISPECIES: proline--tRNA ligase [Shewanella]	B8EDD0	1326	10.37	0.000444	up
MULTISPECIES: fatty acid oxidation complex subunit alpha FadB [Shewanella]	A4Y1B6	4.056	2.02	0.008174	up
sulfite reductase (NADPH) [Shewanella baltica]	A4Y9Z4	2.093	1.066	0.003803	up
MULTISPECIES: IscS subfamily cysteine desulfurase [Shewanella]	A4Y7D7	51.15	5.677	0.04319	up
ATP-dependent protease ATPase subunit HslU [Shewanella putrefaciens]	A4Y2S7	3.237	1.695	0.002242	up
alanine--tRNA ligase [Shewanella baltica]	A6WR16	97.97	6.614	0.000701	up
adenylosuccinate synthase [Shewanella oneidensis]	Q8EAG5	3.271	1.71	0.001248	up
YebC/PmpR family DNA-binding transcriptional regulator [Shewanella oneidensis]	Q8EBU8	3.404	1.767	0.002536	up
50S ribosomal protein L3 N(5)-glutamine methyltransferase [Shewanella oneidensis]	Q8ECQ4	4.048	2.017	0.008328	up
elongation factor G [Shewanella denitrificans]	Q12SW2	4.178	2.063	0.01595	up
bifunctional methylenetetrahydrofolate dehydrogenase/methenyltetrahydrofolate cyclohydrolase FolD [Shewanella oneidensis]	Q8EG21	4.169	2.06	0.002924	up
assimilatory sulfite reductase (NADPH) flavoprotein subunit [Shewanella sp. MR-7]	Q0HYB4	2.602	1.38	0.01914	up
MULTISPECIES: sulfate adenylyltransferase subunit CysD [Shewanella]	A4Y9X3	2.458	1.297	0.04575	up
MULTISPECIES: acetate kinase [Shewanella]	A4Y819	3.688	1.883	0.04469	up
MULTISPECIES: 30S ribosomal protein S12 methylthiotransferase RimO [Shewanella]	A1RNY7	7.891	2.98	0.01268	up
ketoacyl-ACP synthase III [Shewanella oneidensis]	Q8EDH1	2.156	1.108	0.001031	up
MULTISPECIES: class I SAM-dependent methyltransferase [Shewanella]	A9L0P6	2.892	1.532	0.014	up
Sulfite reductase [Shewanella]	A4Y9Z3	2.489	1.316	0.00036	up
bifunctional 23S rRNA (guanine(2069)-N(7))-methyltransferase RlmK/23S rRNA (guanine(2445)-N(2))-methyltransferase RlmL [Shewanella baltica]	A6WPK6	118	6.883	4.5e-05	up
glycine cleavage system aminomethyltransferase GcvT [Shewanella baltica]	A6WSL3	2.014	1.01	0.001379	up
tRNA uridine-5-carboxymethylaminomethyl(34) synthesis GTPase MnmE [Shewanella frigidimarina]	Q07VS7	2.63	1.395	0.02408	up
imidazolonepropionase [Shewanella putrefaciens]	A4Y1I0	8.041	3.007	0.01112	up
phosphoenolpyruvate carboxylase [Shewanella sediminis]	A8G1A9	10.84	3.438	0.000171	up
MULTISPECIES: 5'-methylthioadenosine/S-adenosylhomocysteine nucleosidase [Shewanella]	A3QBQ0	2.377	1.249	0.00526	up
tRNA 5-methoxyuridine(34)/uridine 5-oxyacetic acid(34) synthase CmoB [Shewanella oneidensis]	Q8EEE6	3.909	1.967	0.001128	up
elongation factor Tu [Shewanella amazonensis]	A1S204	22.89	4.517	0.03242	up
phosphoribosylformylglycinamidine synthase [Shewanella denitrificans]	Q12PR7	4.161	2.057	0.005241	up
3-isopropylmalate dehydratase large subunit [Shewanella sp. W3-18-1]	A1REY2	5.811	2.539	0.002389	up
phosphoribosylaminoimidazolesuccinocarboxamide synthase [Shewanella oneidensis]	Q8EA43	3.583	1.841	7.7e-05	up
beta-N-acetylhexosaminidase [Shewanella oneidensis]	Q8EEW2	2.532	1.34	0.02517	up
MULTISPECIES: DmsE family decaheme c-type cytochrome [Shewanella]	P0DSN3	3.296	1.721	0.03042	up
Sulfate adenylyltransferase subunit CysN [Shewanella putrefaciens]	A4Y9X2	2.207	1.142	7.9e-05	up
Sulfite reductase [NADPH] hemoprotein beta-component [Shewanella putrefaciens]	A0A252F0Q3	2.681	1.423	0.004996	up
argininosuccinate lyase [Shewanella putrefaciens]	A4YBT8	2.391	1.258	0.02043	up
YdiU family protein [Shewanella putrefaciens]	A4YBN4	3.857	1.947	0.005782	up
MULTISPECIES: adenylyl-sulfate kinase [Shewanella]	A4Y9X0	2.262	1.178	0.00255	up
Co2+/Mg2+ efflux protein ApaG [Shewanella sediminis]	A8FRV1	4.681	2.227	0.000149	up
histidine ammonia-lyase [Shewanella]	A4Y1I3	2.716	1.441	0.003206	up
multifunctional CCA addition/repair protein [Shewanella baltica]	B8EBU8	3.602	1.849	0.003114	up
1-deoxy-D-xylulose-5-phosphate synthase [Shewanella baltica]	A3D2B2	13.92	3.799	0.007901	up
MULTISPECIES: lipid-A-disaccharide synthase [Shewanella]	A4Y556	3.271	1.71	0.02551	up
carboxy-S-adenosyl-L-methionine synthase CmoA [Shewanella putrefaciens]	A4Y6S3	2.733	1.45	0.01994	up
adenylosuccinate synthase [Shewanella denitrificans]	Q12RX5	2.856	1.514	0.002934	up
glycine--tRNA ligase subunit beta [Shewanella frigidimarina]	Q08A46	10.92	3.449	0.04913	up
2,3-bisphosphoglycerate-independent phosphoglycerate mutase [Shewanella sp. ANA-3]	A0KR77	2652	11.3729	0	up
ATP-dependent RNA helicase RhlB [Shewanella sp. ANA-3]	A0KS84	2652	11.3729	0	up
S-adenosylmethionine synthase [Shewanella putrefaciens]	A4Y3R7	2652	11.3729	0	up
molecular chaperone HtpG [Shewanella baltica]	A3D5M8	2652	11.3729	0	up
bifunctional phosphoribosylaminoimidazolecarboxamide formyltransferase/IMP cyclohydrolase [Shewanella amazonensis]	A1S2J9	2652	11.3729	0	up
molecular chaperone HtpG [Shewanella amazonensis]	A1S564	2652	11.3729	0	up
tetraacyldisaccharide 4'-kinase [Shewanella amazonensis]	A1S589	2652	11.3729	0	up
30S ribosomal protein S6--L-glutamate ligase [Shewanella amazonensis]	A1SAF6	2652	11.3729	0	up
transaldolase [Shewanella baltica]	A3D1F5	2652	11.3729	0	up
serine--tRNA ligase [Shewanella baltica]	A3D4J4	2652	11.3729	0	up
Sulfite reductase [NADPH] hemoprotein beta-component [Shewanella putrefaciens]	E6XLK8	2652	11.3729	0	up
MULTISPECIES: chaperonin GroEL [Shewanella]	A3D8W9	2652	11.3729	0	up
NAD(P)H-dependent glycerol-3-phosphate dehydrogenase [Shewanella baltica]	A3DAM7	2652	11.3729	0	up
MULTISPECIES: DNA-directed RNA polymerase subunit beta [Shewanella]	A3DB95	2652	11.3729	0	up
flavodoxin-dependent (E)-4-hydroxy-3-methylbut-2-enyl-diphosphate synthase [Shewanella loihica]	A3QCG2	2652	11.3729	0	up
phosphoribosylformylglycinamidine cyclo-ligase [Shewanella loihica]	A3QD32	2652	11.3729	0	up
MULTISPECIES: S-ribosylhomocysteine lyase [Shewanella]	A4Y3Y4	2652	11.3729	0	up
S46 family peptidase [Shewanella putrefaciens]	A4Y3F4	2652	11.3729	0	up
23S rRNA (cytidine(2498)-2'-O)-methyltransferase RlmM [Shewanella putrefaciens]	A4Y4Y0	2652	11.3729	0	up
pyridoxamine 5'-phosphate oxidase [Shewanella putrefaciens]	A4Y5Z1	2652	11.3729	0	up
cytochrome c maturation protein CcmE [Shewanella baltica]	A6WHV6	2652	11.3729	0	up
ATP-dependent protease ATPase subunit HslU [Shewanella baltica]	A6WIH5	2652	11.3729	0	up
chaperonin GroEL [Shewanella baltica]	A6WJ17	2652	11.3729	0	up
MULTISPECIES: UMP kinase [Shewanella]	A6WLA8	2652	11.3729	0	up
phenylalanyl-tRNA synthetase, alpha subunit [Shewanella baltica OS195]	A6WMK4	2652	11.3729	0	up
cell division protein ZipA [Shewanella baltica]	A6WPS6	2652	11.3729	0	up
glutamate--tRNA ligase [Shewanella baltica]	A6WQ67	2652	11.3729	0	up
phosphoglucosamine mutase [Shewanella baltica]	A6WQD3	2652	11.3729	0	up
MULTISPECIES: tRNA (N6-isopentenyl adenosine(37)-C2)-methylthiotransferase MiaB [Shewanella]	A6WRJ1	2652	11.3729	0	up
leucine--tRNA ligase [Shewanella baltica]	A6WRJ9	2652	11.3729	0	up
pyrimidine-specific ribonucleoside hydrolase RihA [Shewanella baltica]	A6WSI3	2652	11.3729	0	up
malate dehydrogenase [Shewanella baltica]	A6WSM1	2652	11.3729	0	up
MULTISPECIES: oligoribonuclease [Shewanella]	A6WSV9	2652	11.3729	0	up
bifunctional DNA-formamidopyrimidine glycosylase/DNA-(apurinic or apyrimidinic site) lyase [Shewanella baltica]	A6WUE9	2652	11.3729	0	up
MULTISPECIES: L-threonine 3-dehydrogenase [Shewanella]	A6WUG6	2652	11.3729	0	up
3-phosphoserine/phosphohydroxythreonine transaminase [Shewanella sediminis]	A8FVN8	2652	11.3729	0	up
DNA-directed RNA polymerase subunit beta [Shewanella pealeana]	A8GYW9	2652	11.3729	0	up
DNA-directed RNA polymerase subunit beta' [Shewanella pealeana]	A8GYX0	2652	11.3729	0	up
glycine--tRNA ligase subunit beta [Shewanella baltica]	A9KU83	2652	11.3729	0	up
2,3-bisphosphoglycerate-independent phosphoglycerate mutase [Shewanella baltica]	A9KUB8	2652	11.3729	0	up
MULTISPECIES: 2,3,4,5-tetrahydropyridine-2,6-dicarboxylate N-succinyltransferase [Shewanella]	A9KUK2	2652	11.3729	0	up
MULTISPECIES: elongation factor Tu [Shewanella]	A9KWA0	2652	11.3729	0	up
tetraacyldisaccharide 4'-kinase [Shewanella baltica]	A9KXE0	2652	11.3729	0	up
acetate--CoA ligase [Shewanella baltica]	A9KY56	2652	11.3729	0	up
MULTISPECIES: fatty acid metabolism transcriptional regulator FadR [Shewanella]	A9KY80	2652	11.3729	0	up
MULTISPECIES: phosphopyruvate hydratase [Shewanella]	A9KYH0	2652	11.3729	0	up
MULTISPECIES: asparagine--tRNA ligase [Shewanella]	A9KZ30	2652	11.3729	0	up
RecName: Full=Ribosome-binding factor A [Shewanella baltica OS195]	A9KZX0	2652	11.3729	0	up
MULTISPECIES: lysine--tRNA ligase [Shewanella]	A9L1I0	2652	11.3729	0	up
nicotinate-nucleotide--dimethylbenzimidazole phosphoribosyltransferase [Shewanella baltica]	A9L3D8	2652	11.3729	0	up
MULTISPECIES: 30S ribosomal protein S6--L-glutamate ligase [Shewanella]	A9L3Q4	2652	11.3729	0	up
MULTISPECIES: IscS subfamily cysteine desulfurase [Shewanella]	E6XJS8	2652	11.3729	0	up
bifunctional 23S rRNA (guanine(2069)-N(7))-methyltransferase RlmK/23S rRNA (guanine(2445)-N(2))-methyltransferase RlmL [Shewanella baltica]	A9L591	2652	11.3729	0	up
anhydro-N-acetylmuramic acid kinase [Shewanella baltica]	A9L5K3	2652	11.3729	0	up
isoleucine--tRNA ligase [Shewanella halifaxensis]	B0TJA9	2652	11.3729	0	up
ammonia-forming nitrite reductase cytochrome c552 subunit [Shewanella woodyi]	B1KFU9	2652	11.3729	0	up
MULTISPECIES: UDP-N-acetylmuramate--L-alanine ligase [Shewanella]	B1KKX6	2652	11.3729	0	up
phosphoenolpyruvate carboxykinase [Shewanella woodyi]	B1KN33	2652	11.3729	0	up
chromosomal replication initiator protein DnaA [Shewanella putrefaciens]	B8E3P4	2652	11.3729	0	up
MULTISPECIES: Hsp33 family molecular chaperone HslO [Shewanella]	B8E3S8	2652	11.3729	0	up
3,4-dihydroxy-2-butanone-4-phosphate synthase [Shewanella baltica]	B8E3W7	2652	11.3729	0	up
MULTISPECIES: dUTP diphosphatase [Shewanella]	B8E4J3	2652	11.3729	0	up
MULTISPECIES: molecular chaperone DnaK [Shewanella]	B8E4S1	2652	11.3729	0	up
MULTISPECIES: molecular chaperone DnaJ [Shewanella]	B8E4S2	2652	11.3729	0	up
MULTISPECIES: ribose-5-phosphate isomerase RpiA [Shewanella]	B8E4U3	2652	11.3729	0	up
lipoyl(octanoyl) transferase LipB [Shewanella baltica]	B8E4W5	2652	11.3729	0	up
MULTISPECIES: YbeD family protein [Shewanella]	B8E4W6	2652	11.3729	0	up
MULTISPECIES: elongation factor P [Shewanella]	B8E520	2652	11.3729	0	up
D-alanine--D-alanine ligase [Shewanella baltica]	B8E569	2652	11.3729	0	up
MULTISPECIES: trans-2-enoyl-CoA reductase family protein [Shewanella]	B8E5E3	2652	11.3729	0	up
MULTISPECIES: trigger factor [Shewanella]	B8E5F0	2652	11.3729	0	up
bifunctional methylenetetrahydrofolate dehydrogenase/methenyltetrahydrofolate cyclohydrolase FolD [Shewanella baltica]	B8E5F1	2652	11.3729	0	up
MULTISPECIES: 4-hydroxy-3-polyprenylbenzoate decarboxylase [Shewanella]	B8E5Z9	2652	11.3729	0	up
MULTISPECIES: ATP-dependent RNA helicase RhlB [Shewanella]	B8E670	2652	11.3729	0	up
MULTISPECIES: 50S ribosomal protein L11 methyltransferase [Shewanella]	B8E680	2652	11.3729	0	up
diaminopimelate epimerase [Shewanella baltica]	B8E690	2652	11.3729	0	up
MULTISPECIES: translation initiation factor IF-2 [Shewanella]	B8E6N2	2652	11.3729	0	up
tRNA pseudouridine(55) synthase TruB [Shewanella baltica]	B8E6N4	2652	11.3729	0	up
polyribonucleotide nucleotidyltransferase [Shewanella baltica]	B8E6N7	2652	11.3729	0	up
serine hydroxymethyltransferase [Shewanella baltica]	B8E6W1	2652	11.3729	0	up
adenine phosphoribosyltransferase [Shewanella baltica]	B8E700	2652	11.3729	0	up
dipeptidase PepE [Shewanella baltica]	B8E718	2652	11.3729	0	up
MULTISPECIES: adenylate kinase [Shewanella]	B8E732	2652	11.3729	0	up
MULTISPECIES: ADP-forming succinate--CoA ligase subunit beta [Shewanella]	B8E770	2652	11.3729	0	up
N-succinylarginine dihydrolase [Shewanella baltica]	B8E786	2652	11.3729	0	up
glucan biosynthesis protein G [Shewanella baltica]	B8E7D3	2652	11.3729	0	up
protein of unknown function DUF709 [Shewanella baltica OS155]	B8E7F9	2652	11.3729	0	up
ribonuclease HII [Shewanella baltica]	B8E7Q2	2652	11.3729	0	up
MULTISPECIES: elongation factor Ts [Shewanella]	B8E7R5	2652	11.3729	0	up
hydroxymethylbilane synthase [Shewanella baltica]	B8E879	2652	11.3729	0	up
agmatine deiminase [Shewanella baltica]	B8E8S8	2652	11.3729	0	up
MULTISPECIES: CTP synthase [Shewanella]	B8E8T0	2652	11.3729	0	up
MULTISPECIES: recombinase RecA [Shewanella]	B8E8U2	2652	11.3729	0	up
methionine--tRNA ligase [Shewanella baltica]	B8E958	2652	11.3729	0	up
MULTISPECIES: ATP phosphoribosyltransferase [Shewanella]	B8E9A5	2652	11.3729	0	up
MULTISPECIES: UDP-N-acetylglucosamine 1-carboxyvinyltransferase [Shewanella]	B8E9M3	2652	11.3729	0	up
MULTISPECIES: 30S ribosomal protein S6 [Shewanella]	B8E9N6	2652	11.3729	0	up
MULTISPECIES: 50S ribosomal protein L9 [Shewanella]	B8E9N9	2652	11.3729	0	up
MULTISPECIES: alanine racemase [Shewanella]	B8E9P2	2652	11.3729	0	up
MULTISPECIES: bifunctional tRNA (adenosine(37)-C2)-methyltransferase TrmG/ribosomal RNA large subunit methyltransferase RlmN [Shewanella]	B8E9S4	2652	11.3729	0	up
RecName: Full=Succinyl-diaminopimelate desuccinylase; Short=SDAP desuccinylase; AltName: Full=N-succinyl-LL-2,6-diaminoheptanedioate amidohydrolase [Shewanella baltica OS223]	B8EA23	2652	11.3729	0	up
MULTISPECIES: bifunctional 3-demethylubiquinone 3-O-methyltransferase/2-octaprenyl-6-hydroxy phenol methylase [Shewanella]	B8EA88	2652	11.3729	0	up
3-phosphoserine/phosphohydroxythreonine transaminase [Shewanella baltica]	B8EA90	2652	11.3729	0	up
MULTISPECIES: biosynthetic arginine decarboxylase [Shewanella]	B8EAI2	2652	11.3729	0	up
biotin synthase BioB [Shewanella baltica]	B8EAJ2	2652	11.3729	0	up
MULTISPECIES: Tol-Pal system protein TolB [Shewanella]	B8EAK3	2652	11.3729	0	up
MULTISPECIES: recombination-associated protein RdgC [Shewanella]	B8EAS7	2652	11.3729	0	up
MULTISPECIES: 23S rRNA (cytidine(2498)-2'-O)-methyltransferase RlmM [Shewanella]	B8EAT7	2652	11.3729	0	up
MULTISPECIES: nucleotide exchange factor GrpE [Shewanella]	B8EAU9	2652	11.3729	0	up
aminomethyl-transferring glycine dehydrogenase [Shewanella baltica]	B8EB45	2652	11.3729	0	up
CinA family nicotinamide mononucleotide deamidase-related protein [Shewanella baltica]	B8EBG6	2652	11.3729	0	up
MULTISPECIES: 30S ribosomal protein S5 [Shewanella]	B8EBI8	2652	11.3729	0	up
MULTISPECIES: 50S ribosomal protein L6 [Shewanella]	B8EBJ0	2652	11.3729	0	up
MULTISPECIES: 50S ribosomal protein L5 [Shewanella]	B8EBJ3	2652	11.3729	0	up
MULTISPECIES: 50S ribosomal protein L2 [Shewanella]	B8EBK2	2652	11.3729	0	up
MULTISPECIES: DNA-directed RNA polymerase subunit beta' [Shewanella]	B8EBL1	2652	11.3729	0	up
MULTISPECIES: 50S ribosomal protein L11 [Shewanella]	B8EBL6	2652	11.3729	0	up
selenide, water dikinase SelD [Shewanella baltica]	B8EBM9	2652	11.3729	0	up
elongation factor 4 [Shewanella baltica]	B8EBQ4	2652	11.3729	0	up
MULTISPECIES: Obg family GTPase CgtA [Shewanella]	B8EC04	2652	11.3729	0	up
class I SAM-dependent methyltransferase [Shewanella baltica]	B8ECV6	2652	11.3729	0	up
MULTISPECIES: tRNA guanosine(34) transglycosylase Tgt [Shewanella]	B8EDJ7	2652	11.3729	0	up
MULTISPECIES: F0F1 ATP synthase subunit beta [Shewanella]	B8EDV0	2652	11.3729	0	up
MULTISPECIES: F0F1 ATP synthase subunit gamma [Shewanella]	B8EDV1	2652	11.3729	0	up
MULTISPECIES: F0F1 ATP synthase subunit alpha [Shewanella]	B8EDV2	2652	11.3729	0	up
MULTISPECIES: tRNA uridine-5-carboxymethylaminomethyl(34) synthesis enzyme MnmG [Shewanella]	B8EDW1	2652	11.3729	0	up
membrane protein insertase YidC [Shewanella baltica]	B8EDW5	2652	11.3729	0	up
pantoate--beta-alanine ligase [Shewanella baltica]	B8EDX3	2652	11.3729	0	up
MULTISPECIES: threonine--tRNA ligase [Shewanella]	B8EES6	2652	11.3729	0	up
MULTISPECIES: 50S ribosomal protein L35 [Shewanella]	B8EES8	2652	11.3729	0	up
MULTISPECIES: outer membrane lipoprotein chaperone LolA [Shewanella]	B8EET4	2652	11.3729	0	up
MULTISPECIES: DUF2057 domain-containing protein [Shewanella]	B8EF98	2652	11.3729	0	up
glucose-6-phosphate isomerase [Shewanella baltica]	B8EFD8	2652	11.3729	0	up
MULTISPECIES: MtrB/PioB family decaheme-associated outer membrane protein [Shewanella]	P0DSN2	2652	11.3729	0	up
phosphoglucosamine mutase [Shewanella frigidimarina]	Q07ZA3	2652	11.3729	0	up
cysteine--tRNA ligase [Shewanella frigidimarina]	A4Y5H9	2652	11.3729	0	up
beta-N-acetylhexosaminidase [Shewanella frigidimarina]	Q080R9	2652	11.3729	0	up
tRNA (N6-isopentenyl adenosine(37)-C2)-methylthiotransferase MiaB [Shewanella sp. MR-4]	Q0HLI3	2652	11.3729	0	up
MULTISPECIES: 3,4-dihydroxy-2-butanone-4-phosphate synthase [Shewanella]	Q0HP01	2652	11.3729	0	up
MULTISPECIES: methionine adenosyltransferase [Shewanella]	Q0HRM1	2652	11.3729	0	up
MULTISPECIES: lysine--tRNA ligase [Shewanella]	Q0HRS5	2652	11.3729	0	up
MULTISPECIES: 3-hydroxyacyl-ACP dehydratase FabZ [unclassified Shewanella]	Q0HT73	2652	11.3729	0	up
molecular chaperone HtpG [Shewanella sp. MR-7]	Q0HU95	2652	11.3729	0	up
MULTISPECIES: quinone-dependent dihydroorotate dehydrogenase [Shewanella]	Q0HVV6	2652	11.3729	0	up
trimethylamine-N-oxide reductase [Shewanella massilia]	O86914	2652	11.3729	0	up
aminomethyl-transferring glycine dehydrogenase [Shewanella sp. MR-7]	Q0HZ28	2652	11.3729	0	up
3-dehydroquinate synthase [Shewanella sp. MR-7]	Q0I052	2652	11.3729	0	up
MULTISPECIES: 30S ribosomal protein S12 [Shewanella]	Q0I0B0	2652	11.3729	0	up
elongation factor G [Shewanella denitrificans]	Q12JZ0	2652	11.3729	0	up
F0F1 ATP synthase subunit A [Shewanella oneidensis]	Q8E8B4	2652	11.3729	0	up
F0F1 ATP synthase subunit alpha [Shewanella oneidensis]	Q8E8B8	2652	11.3729	0	up
Fe-S biogenesis protein NfuA [Shewanella oneidensis]	Q8E8P2	2652	11.3729	0	up
MULTISPECIES: 3-isopropylmalate dehydrogenase [Shewanella]	Q8E9N3	2652	11.3729	0	up
formate-dependent phosphoribosylglycinamide formyltransferase [Shewanella oneidensis]	Q8EBB7	2652	11.3729	0	up
malonyl-ACP O-methyltransferase BioC [Shewanella oneidensis]	Q8EDK8	2652	11.3729	0	up
3-deoxy-manno-octulosonate cytidylyltransferase [Shewanella oneidensis]	Q8EEA9	2652	11.3729	0	up
iron-containing alcohol dehydrogenase [Shewanella oneidensis]	Q8EEB0	2652	11.3729	0	up
Chain A, 8-amino-3,8-dideoxy-alpha-D-manno-octulosonate transaminase [Shewanella oneidensis MR-1]	Q8EEB1	2652	11.3729	0	up
thiazole synthase [Shewanella oneidensis]	Q8EEE1	2652	11.3729	0	up
3-phosphoserine/phosphohydroxythreonine transaminase [Shewanella oneidensis]	Q8EEH2	2652	11.3729	0	up
4-hydroxy-tetrahydrodipicolinate synthase [Shewanella oneidensis]	Q8EFT7	2652	11.3729	0	up
1-deoxy-D-xylulose-5-phosphate reductoisomerase [Shewanella oneidensis]	Q8EGG9	2652	11.3729	0	up
di-trans,poly-cis-decaprenylcistransferase [Shewanella oneidensis]	Q8EGH1	2652	11.3729	0	up
1-deoxy-D-xylulose-5-phosphate synthase [Shewanella oneidensis]	Q8EGR9	2652	11.3729	0	up
glutamate-1-semialdehyde 2,1-aminomutase [Shewanella oneidensis]	Q8EHC8	2652	11.3729	0	up
phosphopentomutase [Shewanella oneidensis]	Q8EHK2	2652	11.3729	0	up
MULTISPECIES: erythrose-4-phosphate dehydrogenase [Shewanella]	Q8EIB2	2652	11.3729	0	up
agmatine deiminase [Shewanella oneidensis]	Q8EIF2	2652	11.3729	0	up
aminomethyl-transferring glycine dehydrogenase [Shewanella oneidensis]	Q8EIQ6	2652	11.3729	0	up
small ribosomal subunit biogenesis GTPase RsgA [Shewanella oneidensis]	Q8EJ79	2652	11.3729	0	up
YgiQ family radical SAM protein [Shewanella oneidensis]	Q8EJZ5	2652	11.3729	0	up
selenide, water dikinase SelD [Shewanella oneidensis]	Q8EK99	2652	11.3729	0	up
acireductone synthase [Shewanella oneidensis]	Q8EKK8	2652	11.3729	0	up
MULTISPECIES: 50S ribosomal protein L3 [Shewanella]	B8EBK5	0.2438	-2.036	0.000197	down
MULTISPECIES: 30S ribosomal protein S10 [Shewanella]	A1REB3	0.1128	-3.148	0.002425	down
MULTISPECIES: polyribonucleotide nucleotidyltransferase [Shewanella]	A4Y9B5	0.4184	-1.257	0.000691	down
MULTISPECIES: ADP-forming succinate--CoA ligase subunit beta [Shewanella]	A4Y7Q5	0.2575	-1.957	3.5e-05	down
MULTISPECIES: 30S ribosomal protein S4 [Shewanella]	A1RED8	0.4266	-1.229	0.001978	down
elongation factor Ts [Shewanella sp. W3-18-1]	A1RLM6	0.1523	-2.715	0.01235	down
MULTISPECIES: 30S ribosomal protein S6 [Shewanella]	A4Y3F0	0.1733	-2.529	0	down
malate dehydrogenase [Shewanella oneidensis]	P82177	0.2933	-1.77	0.000223	down
MULTISPECIES: 30S ribosomal protein S11 [Shewanella]	A0KRP7	0.3028	-1.724	7e-06	down
MULTISPECIES: 30S ribosomal protein S2 [Shewanella]	A1RLM7	0.1782	-2.488	0.00013	down
MULTISPECIES: 50S ribosomal protein L21 [Shewanella]	B8EC06	0.3701	-1.434	0.01543	down
MULTISPECIES: recombinase RecA [Shewanella]	A4Y933	0.4756	-1.072	0.001593	down
MULTISPECIES: 50S ribosomal protein L19 [Shewanella]	A0KZM0	0.4111	-1.282	0.000425	down
MULTISPECIES: acyl carrier protein [Shewanella]	Q8EDH4	0.01093	-6.516	9.8e-05	down
MULTISPECIES: 30S ribosomal protein S13 [Shewanella]	A1RED6	0.3127	-1.677	0.005092	down
MULTISPECIES: 4a-hydroxytetrahydrobiopterin dehydratase [Shewanella]	B8E7N1	0.01487	-6.071	2.2e-05	down
MULTISPECIES: 30S ribosomal protein S7 [Shewanella]	A1REB0	0.3023	-1.726	0.009251	down
MULTISPECIES: ribosome recycling factor [Shewanella]	A4Y546	0.2019	-2.308	7.7e-05	down
MULTISPECIES: 50S ribosomal protein L14 [Shewanella]	A1REC4	0.1089	-3.199	2.4e-05	down
MULTISPECIES: 30S ribosomal protein S18 [Shewanella]	A0KT22	0.3503	-1.513	0.002976	down
MULTISPECIES: elongation factor P [Shewanella]	A4Y6L5	0.01119	-6.482	1e-06	down
MULTISPECIES: adenylate kinase [Shewanella]	A4Y7T5	0.1318	-2.924	0.007888	down
MULTISPECIES: glycine cleavage system protein GcvH [Shewanella]	B1KG88	0.2364	-2.081	0.0142	down
MULTISPECIES: Fe-S biogenesis protein NfuA [Shewanella]	A4YC18	0.1154	-3.115	0.001173	down
MULTISPECIES: integration host factor subunit alpha [Shewanella]	A3D3R8	0.1397	-2.84	0.000167	down
preprotein translocase, SecA subunit [Shewanella putrefaciens 200]	A4Y2P4	0.3494	-1.517	0.004342	down
MULTISPECIES: transaldolase [Shewanella]	A4Y494	0.2532	-1.982	8.4e-05	down
MULTISPECIES: CTP synthase [Shewanella]	A4Y944	0.3468	-1.528	2.8e-05	down
MULTISPECIES: protein-export chaperone SecB [Shewanella]	A4Y1E5	0.2518	-1.99	0.03709	down
MULTISPECIES: 30S ribosomal protein S17 [Shewanella]	B8EBJ6	0.3516	-1.508	2e-06	down
MULTISPECIES: 30S ribosomal protein S14 [Shewanella]	A9KWB5	0.2773	-1.85	0.004966	down
phenylalanine--tRNA ligase subunit beta [Shewanella oneidensis]	Q8EF99	0.2286	-2.129	1.9e-05	down
flavocytochrome c [Shewanella oneidensis]	P83223	0.3233	-1.629	0.00071	down
Fe-S protein assembly chaperone HscA [Shewanella putrefaciens]	A4Y7D3	0.1555	-2.685	1.4e-05	down
MULTISPECIES: hydroxymethylbilane synthase [Shewanella]	A4YBG2	0.4018	-1.315	4e-05	down
MULTISPECIES: glutamate-1-semialdehyde 2,1-aminomutase [Shewanella]	B8EBU3	0.3469	-1.527	0.001226	down
MULTISPECIES: purine-nucleoside phosphorylase [Shewanella]	B8E6P7	0.1218	-3.037	0.000576	down
MULTISPECIES: 30S ribosomal protein S8 [Shewanella]	A1REC8	0.1353	-2.886	0.001427	down
MULTISPECIES: trans-2-enoyl-CoA reductase family protein [Shewanella]	A4Y5I7	0.1958	-2.353	0.001673	down
MULTISPECIES: NAD-dependent malic enzyme [Shewanella]	A4Y3I1	0.3922	-1.35	0.009456	down
MULTISPECIES: DNA-directed RNA polymerase subunit omega [Shewanella]	A1RPI1	0.1765	-2.502	7e-06	down
2-methylcitrate synthase [Shewanella oneidensis]	Q8EJW2	0.2946	-1.763	0.001412	down
acetate--CoA ligase [Shewanella putrefaciens]	A4Y7Y7	0.1302	-2.941	4e-06	down
MULTISPECIES: shikimate kinase AroK [Shewanella]	A1RPQ7	0.07715	-3.696	0.002792	down
MULTISPECIES: (d)CMP kinase [Shewanella]	B8EA96	0.495	-1.014	9.1e-05	down
glutamine--tRNA ligase [Shewanella oneidensis]	Q8EG26	0.2568	-1.961	0.007325	down
leucyl aminopeptidase [Shewanella oneidensis]	Q8EH62	0.2489	-2.006	2e-05	down
MULTISPECIES: ATP-dependent Clp endopeptidase proteolytic subunit ClpP [Shewanella]	A1RL89	0.02811	-5.153	0.000301	down
RNA chaperone ProQ [Shewanella baltica]	B8E975	0.4342	-1.204	0.007448	down
MULTISPECIES: co-chaperone GroES [Shewanella]	B8E9H2	0.012	-6.381	0	down
50S ribosomal protein L9 [Shewanella frigidimarina]	Q07XT0	0.08554	-3.547	4e-06	down
MULTISPECIES: 30S ribosome-binding factor RbfA [Shewanella]	A4Y9B9	0.04262	-4.552	0.000947	down
Fe/S-dependent 2-methylisocitrate dehydratase AcnD [Shewanella oneidensis]	Q8EJW3	0.06667	-3.907	0.000152	down
bifunctional 23S rRNA (guanine(2069)-N(7))-methyltransferase RlmK/23S rRNA (guanine(2445)-N(2))-methyltransferase RlmL [Shewanella putrefaciens]	A4Y5X4	0.3099	-1.69	0.001184	down
MULTISPECIES: oxidative damage protection protein [Shewanella]	A1RHK8	0.1461	-2.775	0.00314	down
MULTISPECIES: elongation factor P [Shewanella]	B0TUS6	0.242	-2.047	0.000873	down
MULTISPECIES: 50S ribosomal protein L31 [Shewanella]	Q8E9Z0	0.118	-3.083	0.00079	down
MULTISPECIES: deoxyribose-phosphate aldolase [Shewanella]	A4Y9A8	0.1956	-2.354	0.000425	down
argininosuccinate synthase [Shewanella putrefaciens]	A4YBT9	0.4589	-1.124	0.02168	down
MULTISPECIES: iron-sulfur cluster insertion protein ErpA [Shewanella]	A4Y4G8	0.3629	-1.462	0.002003	down
single-stranded DNA-binding protein [Shewanella oneidensis]	Q8EA81	0.18	-2.474	0.000726	down
N-succinylarginine dihydrolase [Shewanella putrefaciens]	A4Y7N9	0.4512	-1.148	0.000285	down
MULTISPECIES: triose-phosphate isomerase [Shewanella]	A0KTZ2	0.05164	-4.275	2e-06	down
polyribonucleotide nucleotidyltransferase [Shewanella piezotolerans]	B8CKH8	0.3765	-1.409	0.000343	down
MULTISPECIES: YbeD family protein [Shewanella]	A4Y9G0	0.02	-5.644	0.001612	down
MULTISPECIES: polyribonucleotide nucleotidyltransferase [Shewanella]	B1KRQ5	0.0643	-3.959	6.4e-05	down
MULTISPECIES: 4-hydroxy-tetrahydrodipicolinate synthase [Shewanella]	A1RKF2	0.1138	-3.135	9.5e-05	down
23S rRNA (guanosine(2251)-2'-O)-methyltransferase RlmB [Shewanella oneidensis]	Q8EAG8	0.07738	-3.692	0	down
MULTISPECIES: serine/threonine transporter SstT [Shewanella]	A1RI59	0.3905	-1.357	0.000204	down
oxygen-dependent coproporphyrinogen oxidase [Shewanella baltica]	B8E3K7	0.3367	-1.57	0.01958	down
MULTISPECIES: NAD(P)H-dependent glycerol-3-phosphate dehydrogenase [Shewanella]	A4Y1E6	0.066	-3.921	0.000314	down
Fe-S protein assembly chaperone HscA [Shewanella baltica]	B8E9D6	0.1558	-2.682	3.5e-05	down
YihA family ribosome biogenesis GTP-binding protein [Shewanella putrefaciens]	A4YCD0	0.4233	-1.24	3.7e-05	down
MULTISPECIES: glucan biosynthesis protein G [Shewanella]	A4Y769	0.2257	-2.148	0.001477	down
MULTISPECIES: undecaprenyldiphospho-muramoylpentapeptide beta-N-acetylglucosaminyltransferase [Shewanella]	A4Y2N6	0.1295	-2.949	2.6e-05	down
MULTISPECIES: phosphopentomutase [Shewanella]	A1RH89	0.2593	-1.947	0.02826	down
TOBE-like domain-containing protein [Shewanella oneidensis]	Q8EBC3	0.2214	-2.175	0.002287	down
MULTISPECIES: tRNA pseudouridine(55) synthase TruB [Shewanella]	A4Y9B8	0.07143	-3.807	1.4e-05	down
NAD-dependent DNA ligase LigA [Shewanella putrefaciens]	A4Y802	0.06692	-3.901	0.000158	down
DNA-directed RNA polymerase subunit beta' [Shewanella sediminis]	A8G1F4	0.2375	-2.074	0.01462	down
MULTISPECIES: peroxide stress protein YaaA [Shewanella]	A1RMN2	0.4033	-1.31	0.01742	down
ferrochelatase [Shewanella oneidensis]	Q8EBZ7	0.1465	-2.771	0.000651	down
fatty acid oxidation complex subunit alpha FadJ [Shewanella sp. W3-18-1]	A1RI92	0.2081	-2.265	0.01178	down
chemotaxis response regulator protein-glutamate methylesterase [Shewanella sp. MR-4]	Q0HKN5	0.3706	-1.432	0.000608	down
phosphoribosylformylglycinamidine cyclo-ligase [Shewanella sp. MR-7]	Q0HTW8	0.2297	-2.122	3.6e-05	down
Der GTPase-activating protein YihI [Shewanella oneidensis]	Q8E8D7	0.4612	-1.117	0.002495	down
bifunctional 23S rRNA (guanine(2069)-N(7))-methyltransferase RlmK/23S rRNA (guanine(2445)-N(2))-methyltransferase RlmL [Shewanella pealeana]	A8H3Y1	0.4245	-1.236	0.03437	down
replication initiation negative regulator SeqA [Shewanella amazonensis]	A1S6A5	0.4862	-1.04	0.04078	down
dipeptidase PepE [Shewanella putrefaciens]	A4Y7X3	0.4603	-1.119	0.02163	down
cytidine deaminase [Shewanella amazonensis]	A1S723	0.485	-1.044	0.02925	down
electron transport complex subunit RsxA [Shewanella baltica]	B8E548	0.3106	-1.687	0.002387	down
MULTISPECIES: tRNA uridine-5-carboxymethylaminomethyl(34) synthesis enzyme MnmG [Shewanella]	A0KR28	1e-05	-16.61	0	down
D-tyrosyl-tRNA(Tyr) deacylase [Shewanella sp. ANA-3]	A0KRY8	1e-05	-16.61	0	down
MULTISPECIES: 23S rRNA (uridine(2552)-2'-O)-methyltransferase RlmE [Shewanella]	A0KTY8	1e-05	-16.61	0	down
RecName: Full=Ribonuclease D; Short=RNase D [Shewanella sp. ANA-3]	A0KXU5	1e-05	-16.61	0	down
molecular chaperone HtpG [Shewanella sp. ANA-3]	A0KY03	1e-05	-16.61	0	down
MULTISPECIES: methionyl-tRNA formyltransferase [Shewanella]	A1RDX6	1e-05	-16.61	0	down
MULTISPECIES: repressor LexA [Shewanella]	A1RE93	1e-05	-16.61	0	down
MULTISPECIES: dUTP diphosphatase [Shewanella]	A1REU2	1e-05	-16.61	0	down
MULTISPECIES: 3-isopropylmalate dehydratase small subunit [Shewanella]	A1REY3	1e-05	-16.61	0	down
MULTISPECIES: phospho-N-acetylmuramoyl-pentapeptide-transferase [Shewanella]	A1REZ3	1e-05	-16.61	0	down
MULTISPECIES: phosphatidylserine decarboxylase [Shewanella]	A1RFQ8	1e-05	-16.61	0	down
MULTISPECIES: transcriptional regulator ArgR [Shewanella]	A1RFX7	1e-05	-16.61	0	down
dihydroorotase [Shewanella sp. W3-18-1]	A1RGK8	1e-05	-16.61	0	down
ribose-5-phosphate isomerase RpiA [Shewanella sp. W3-18-1]	A1RGR8	1e-05	-16.61	0	down
MULTISPECIES: lipoyl(octanoyl) transferase LipB [Shewanella]	A1RGT3	1e-05	-16.61	0	down
glutamate--tRNA ligase [Shewanella sp. W3-18-1]	A1RI52	1e-05	-16.61	0	down
acetyl-CoA C-acyltransferase FadI [Shewanella sp. W3-18-1]	A1RI91	1e-05	-16.61	0	down
tRNA pseudouridine(38-40) synthase TruA [Shewanella sp. W3-18-1]	A1RIB0	1e-05	-16.61	0	down
MULTISPECIES: cell division protein ZipA [Shewanella]	A1RII6	1e-05	-16.61	0	down
MULTISPECIES: outer membrane lipoprotein chaperone LolA [Shewanella]	A1RJJ1	1e-05	-16.61	0	down
D-alanine--D-alanine ligase [Shewanella sp. W3-18-1]	A1RK54	1e-05	-16.61	0	down
MULTISPECIES: anhydro-N-acetylmuramic acid kinase [Shewanella]	A1RMG0	1e-05	-16.61	0	down
MULTISPECIES: glucose-6-phosphate isomerase [Shewanella]	A1RMN7	1e-05	-16.61	0	down
methyltransferase [Shewanella sp. W3-18-1]	A1RN12	1e-05	-16.61	0	down
MULTISPECIES: glutamyl-tRNA reductase [Shewanella]	A1RNE2	1e-05	-16.61	0	down
MULTISPECIES: ammonia-forming nitrite reductase cytochrome c552 subunit [Shewanella]	A1RNQ3	1e-05	-16.61	0	down
tRNA (uridine(54)-C5)-methyltransferase TrmA [Shewanella sp. W3-18-1]	A1RP91	1e-05	-16.61	0	down
3-dehydroquinate synthase [Shewanella sp. W3-18-1]	A1RPQ6	1e-05	-16.61	0	down
MULTISPECIES: class I SAM-dependent methyltransferase [Shewanella]	A1RQ25	1e-05	-16.61	0	down
50S ribosomal protein L1 [Shewanella amazonensis]	A1S208	1e-05	-16.61	0	down
MULTISPECIES: ADP-forming succinate--CoA ligase subunit beta [Shewanella]	A1S5I0	1e-05	-16.61	0	down
acetyl-CoA C-acyltransferase FadI [Shewanella amazonensis]	A1S7L7	1e-05	-16.61	0	down
proline--tRNA ligase [Shewanella amazonensis]	A1S4R2	1e-05	-16.61	0	down
MULTISPECIES: oxidative damage protection protein [Shewanella]	A3QBZ5	1e-05	-16.61	0	down
dTMP kinase [Shewanella loihica]	A3QD98	1e-05	-16.61	0	down
MULTISPECIES: Sec-independent protein translocase subunit TatA [Shewanella]	A3QIE4	1e-05	-16.61	0	down
2-succinyl-5-enolpyruvyl-6-hydroxy-3-cyclohexene-1-carboxylic-acid synthase [Shewanella loihica]	A3QJ17	1e-05	-16.61	0	down
shikimate 5-dehydrogenase [Shewanella putrefaciens]	A4Y1D5	1e-05	-16.61	0	down
2-succinyl-5-enolpyruvyl-6-hydroxy-3-cyclohexene-1-carboxylic-acid synthase [Shewanella putrefaciens]	A4Y259	1e-05	-16.61	0	down
MULTISPECIES: catalase/peroxidase HPI [Shewanella]	A4Y2G4	1e-05	-16.61	0	down
MULTISPECIES: 16S rRNA (cytosine(1402)-N(4))-methyltransferase RsmH [Shewanella]	A4Y2M8	1e-05	-16.61	0	down
MULTISPECIES: bifunctional demethylmenaquinone methyltransferase/2-methoxy-6-polyprenyl-1,4-benzoquinol methylase UbiE [Shewanella]	A4Y2Q5	1e-05	-16.61	0	down
MULTISPECIES: YacL family protein [Shewanella]	A4Y379	1e-05	-16.61	0	down
RNase adapter RapZ [Shewanella putrefaciens]	A4Y3A9	1e-05	-16.61	0	down
MULTISPECIES: 50S ribosomal protein L13 [Shewanella]	A4Y3E1	1e-05	-16.61	0	down
alanine racemase [Shewanella putrefaciens]	A4Y3F6	1e-05	-16.61	0	down
MULTISPECIES: peptide chain release factor 1 [Shewanella]	A4Y3J8	1e-05	-16.61	0	down
UMP kinase [Shewanella sp. W3-18-1]	A1RLM5	1e-05	-16.61	0	down
methyltransferase [Shewanella putrefaciens]	A4Y3Y0	1e-05	-16.61	0	down
MULTISPECIES: 50S ribosomal protein L21 [Shewanella]	A4Y425	1e-05	-16.61	0	down
MULTISPECIES: 16S rRNA (adenine(1518)-N(6)/adenine(1519)-N(6))-dimethyltransferase RsmA [Shewanella]	A4Y435	1e-05	-16.61	0	down
MULTISPECIES: 30S ribosomal protein S20 [Shewanella]	A4Y4A1	1e-05	-16.61	0	down
MULTISPECIES: tRNA (adenosine(37)-N6)-threonylcarbamoyltransferase complex transferase subunit TsaD [Shewanella]	A4Y4F3	1e-05	-16.61	0	down
MULTISPECIES: glycerol-3-phosphate 1-O-acyltransferase PlsY [Shewanella]	A4Y4F4	1e-05	-16.61	0	down
MULTISPECIES: ribonuclease III [Shewanella]	A4Y4K4	1e-05	-16.61	0	down
MULTISPECIES: hydroxylamine reductase [Shewanella]	A4Y4L9	1e-05	-16.61	0	down
serine dehydratase subunit alpha family protein [Shewanella putrefaciens]	A4Y4Q4	1e-05	-16.61	0	down
MULTISPECIES: tRNA 4-thiouridine(8) synthase ThiI [Shewanella]	A4Y4X5	1e-05	-16.61	0	down
MULTISPECIES: ribonuclease HII [Shewanella]	A4Y557	1e-05	-16.61	0	down
MULTISPECIES: 4a-hydroxytetrahydrobiopterin dehydratase [Shewanella]	A4Y581	1e-05	-16.61	0	down
MULTISPECIES: GTP cyclohydrolase II [Shewanella]	A4Y5N5	1e-05	-16.61	0	down
MULTISPECIES: Trm112 family protein [Shewanella]	A4Y5Q1	1e-05	-16.61	0	down
DUF480 domain-containing protein [Shewanella putrefaciens]	A4Y5Y6	1e-05	-16.61	0	down
MULTISPECIES: fatty acid metabolism transcriptional regulator FadR [Shewanella]	A4Y625	1e-05	-16.61	0	down
MULTISPECIES: septum site-determining protein MinC [Shewanella]	A4Y6A7	1e-05	-16.61	0	down
MULTISPECIES: electron transport complex subunit E [Shewanella]	A4Y6I5	1e-05	-16.61	0	down
MULTISPECIES: 50S ribosomal protein L25 [Shewanella]	A4Y6N5	1e-05	-16.61	0	down
(d)CMP kinase [Shewanella putrefaciens]	A4Y731	1e-05	-16.61	0	down
bifunctional 3-demethylubiquinone 3-O-methyltransferase/2-octaprenyl-6-hydroxy phenol methylase [Shewanella putrefaciens]	A4Y759	1e-05	-16.61	0	down
succinyl-diaminopimelate desuccinylase [Shewanella putrefaciens]	A4Y7B1	1e-05	-16.61	0	down
3-deoxy-manno-octulosonate cytidylyltransferase [Shewanella putrefaciens]	A4Y7B5	1e-05	-16.61	0	down
MULTISPECIES: rhodanese-related sulfurtransferase [Shewanella]	A4Y7B8	1e-05	-16.61	0	down
co-chaperone HscB [Shewanella putrefaciens]	A4Y7D4	1e-05	-16.61	0	down
MULTISPECIES: 16S rRNA (cytosine(1407)-C(5))-methyltransferase RsmF [Shewanella]	A4Y7J8	1e-05	-16.61	0	down
MULTISPECIES: dCTP deaminase [Shewanella]	A4Y7K5	1e-05	-16.61	0	down
MULTISPECIES: high frequency lysogenization protein HflD [Shewanella]	A4Y7M2	1e-05	-16.61	0	down
ammonia-dependent NAD(+) synthetase [Shewanella putrefaciens]	A4Y7T2	1e-05	-16.61	0	down
MULTISPECIES: YbaB/EbfC family nucleoid-associated protein [Shewanella]	A4Y7T9	1e-05	-16.61	0	down
adenine phosphoribosyltransferase [Shewanella putrefaciens]	A4Y7U1	1e-05	-16.61	0	down
fatty acid oxidation complex subunit alpha FadJ [Shewanella putrefaciens]	A4Y897	1e-05	-16.61	0	down
YceI family protein [Shewanella putrefaciens]	A4Y8Y8	1e-05	-16.61	0	down
MULTISPECIES: DNA mismatch repair protein MutS [Shewanella]	A4Y934	1e-05	-16.61	0	down
MULTISPECIES: ribosome maturation factor RimP [Shewanella]	A4Y9C2	1e-05	-16.61	0	down
MULTISPECIES: 23S rRNA (pseudouridine(1915)-N(3))-methyltransferase RlmH [Shewanella]	A4Y9F4	1e-05	-16.61	0	down
MULTISPECIES: SlyX family protein [Shewanella]	A4Y9U2	1e-05	-16.61	0	down
formate-dependent phosphoribosylglycinamide formyltransferase [Shewanella sp. W3-18-1]	A1RMT4	1e-05	-16.61	0	down
MULTISPECIES: DNA/RNA nuclease SfsA [Shewanella]	A4YA56	1e-05	-16.61	0	down
MULTISPECIES: 3-methyl-2-oxobutanoate hydroxymethyltransferase [Shewanella]	A4YA61	1e-05	-16.61	0	down
MULTISPECIES: pantoate--beta-alanine ligase [Shewanella]	A4YA62	1e-05	-16.61	0	down
MULTISPECIES: glycine cleavage system protein GcvH [Shewanella]	A4YAD9	1e-05	-16.61	0	down
RecName: Full=tRNA dimethylallyltransferase; AltName: Full=Dimethylallyl diphosphate:tRNA dimethylallyltransferase; Short=DMAPP:tRNA dimethylallyltransferase; Short=DMATase; AltName: Full=Isopentenyl-diphosphate:tRNA isopentenyltransferase; Short=IPP transferase; Short=IPPT; Short=IPTase [Shewanella putrefaciens CN-32]	A4YAL0	1e-05	-16.61	0	down
MULTISPECIES: oligoribonuclease [Shewanella]	A4YAL6	1e-05	-16.61	0	down
thiopurine S-methyltransferase [Shewanella putrefaciens]	A4YAM5	1e-05	-16.61	0	down
formate--tetrahydrofolate ligase [Shewanella putrefaciens]	A4YAP3	1e-05	-16.61	0	down
large-conductance mechanosensitive channel protein MscL [Shewanella putrefaciens]	A4YAR8	1e-05	-16.61	0	down
MULTISPECIES: uroporphyrinogen decarboxylase [Shewanella]	A4YAY4	1e-05	-16.61	0	down
MULTISPECIES: 50S ribosomal protein L11 methyltransferase [Shewanella]	A4YB19	1e-05	-16.61	0	down
MULTISPECIES: selenide, water dikinase SelD [Shewanella]	A4YBB9	1e-05	-16.61	0	down
MULTISPECIES: Hsp33 family molecular chaperone HslO [Shewanella]	A4YBE6	1e-05	-16.61	0	down
MULTISPECIES: diaminopimelate epimerase [Shewanella]	A4YBF7	1e-05	-16.61	0	down
MULTISPECIES: iron donor protein CyaY [Shewanella]	A4YBG0	1e-05	-16.61	0	down
MULTISPECIES: cell division protein ZapB [Shewanella]	A4YBM9	1e-05	-16.61	0	down
MULTISPECIES: CinA family nicotinamide mononucleotide deamidase-related protein [Shewanella]	A4YBU5	1e-05	-16.61	0	down
MULTISPECIES: cytochrome c maturation protein CcmE [Shewanella]	A4YBV6	1e-05	-16.61	0	down
MULTISPECIES: 30S ribosomal protein S14 [Shewanella]	A4YBX0	1e-05	-16.61	0	down
MULTISPECIES: 50S ribosomal protein L3 [Shewanella]	A4YBY3	1e-05	-16.61	0	down
MULTISPECIES: type I pantothenate kinase [Shewanella]	A4YBZ8	1e-05	-16.61	0	down
glycerol-3-phosphate 1-O-acyltransferase PlsB [Shewanella putrefaciens]	A4YC03	1e-05	-16.61	0	down
pantetheine-phosphate adenylyltransferase [Shewanella putrefaciens]	A4YCB1	1e-05	-16.61	0	down
MULTISPECIES: F0F1 ATP synthase subunit epsilon [Shewanella]	A4YCH7	1e-05	-16.61	0	down
MULTISPECIES: F0F1 ATP synthase subunit delta [Shewanella]	A4YCI1	1e-05	-16.61	0	down
MULTISPECIES: F0F1 ATP synthase subunit A [Shewanella]	A4YCI4	1e-05	-16.61	0	down
MULTISPECIES: 16S rRNA (guanine(527)-N(7))-methyltransferase RsmG [Shewanella]	A4YCI8	1e-05	-16.61	0	down
MULTISPECIES: 30S ribosomal protein S12 [Shewanella]	A8G1F3	1e-05	-16.61	0	down
2,3,4,5-tetrahydropyridine-2,6-dicarboxylate N-succinyltransferase [Shewanella pealeana]	A8H6L9	1e-05	-16.61	0	down
succinylglutamate-semialdehyde dehydrogenase [Shewanella baltica]	A9L3U4	1e-05	-16.61	0	down
DNA-directed RNA polymerase subunit beta' [Shewanella halifaxensis]	B0TM18	1e-05	-16.61	0	down
acetaldehyde dehydrogenase (acetylating) [Shewanella halifaxensis]	B0TTT0	1e-05	-16.61	0	down
glycerol-3-phosphate 1-O-acyltransferase PlsB [Shewanella woodyi]	B1KM69	1e-05	-16.61	0	down
sulfate adenylyltransferase subunit CysN [Shewanella woodyi]	B1KMH4	1e-05	-16.61	0	down
alanine--tRNA ligase [Shewanella woodyi]	B1KPS5	1e-05	-16.61	0	down
ribosome biogenesis GTPase Der [Shewanella piezotolerans]	B8CKR5	1e-05	-16.61	0	down
RecName: Full=Ion-translocating oxidoreductase complex subunit G; AltName: Full=Rnf electron transport complex subunit G [Shewanella piezotolerans WP3]	B8CM54	1e-05	-16.61	0	down
isoleucine--tRNA ligase [Shewanella piezotolerans]	B8CSC1	1e-05	-16.61	0	down
fatty acid oxidation complex subunit alpha FadB [Shewanella baltica]	B8E3R3	1e-05	-16.61	0	down
pyrimidine/purine nucleoside phosphorylase [Shewanella baltica]	B8E465	1e-05	-16.61	0	down
7-cyano-7-deazaguanine synthase QueC [Shewanella baltica]	B8E544	1e-05	-16.61	0	down
MULTISPECIES: arginine--tRNA ligase [Shewanella]	B8E6G9	1e-05	-16.61	0	down
succinylglutamate desuccinylase [Shewanella baltica]	B8EEX7	1e-05	-16.61	0	down
NAD(P)-dependent oxidoreductase [Shewanella frigidimarina]	O33730	1e-05	-16.61	0	down
OmcA/MtrC family decaheme c-type cytochrome [Shewanella baltica]	P0DSN4	1e-05	-16.61	0	down
FNR family transcription factor [Shewanella oneidensis]	P46148	1e-05	-16.61	0	down
assimilatory sulfite reductase (NADPH) hemoprotein subunit [Shewanella frigidimarina]	Q07Y86	1e-05	-16.61	0	down
aminomethyl-transferring glycine dehydrogenase [Shewanella frigidimarina]	Q07YC9	1e-05	-16.61	0	down
alternate F1F0 ATPase, F1 subunit alpha [Shewanella frigidimarina]	Q07YM0	1e-05	-16.61	0	down
bifunctional 23S rRNA (guanine(2069)-N(7))-methyltransferase RlmK/23S rRNA (guanine(2445)-N(2))-methyltransferase RlmL [Shewanella frigidimarina]	Q07ZR3	1e-05	-16.61	0	down
cell division protein ZipA [Shewanella frigidimarina]	Q080K8	1e-05	-16.61	0	down
lipid A export permease/ATP-binding protein MsbA [Shewanella frigidimarina]	Q080T2	1e-05	-16.61	0	down
4-phosphoerythronate dehydrogenase [Shewanella frigidimarina]	Q084S1	1e-05	-16.61	0	down
translation initiation factor IF-2 [Shewanella frigidimarina]	Q086H2	1e-05	-16.61	0	down
NAD-dependent malic enzyme [Shewanella frigidimarina]	Q086X9	1e-05	-16.61	0	down
cytochrome c biogenesis heme-transporting ATPase CcmA [Shewanella frigidimarina]	Q089M3	1e-05	-16.61	0	down
MULTISPECIES: 50S ribosomal protein L6 [Shewanella]	Q089N9	1e-05	-16.61	0	down
elongation factor G [Shewanella frigidimarina]	Q089Q7	1e-05	-16.61	0	down
DNA-directed RNA polymerase subunit beta' [Shewanella frigidimarina]	Q089R0	1e-05	-16.61	0	down
MULTISPECIES: recombination-associated protein RdgC [unclassified Shewanella]	Q0HGN5	1e-05	-16.61	0	down
phosphopentomutase [Shewanella sp. MR-4]	Q0HLE8	1e-05	-16.61	0	down
elongation factor G [Shewanella sp. MR-4]	Q0HMD9	1e-05	-16.61	0	down
bifunctional DNA-formamidopyrimidine glycosylase/DNA-(apurinic or apyrimidinic site) lyase [Shewanella sp. MR-7]	Q0HPK4	1e-05	-16.61	0	down
MULTISPECIES: LPS assembly protein LptD [unclassified Shewanella]	Q0HS09	1e-05	-16.61	0	down
4-hydroxy-tetrahydrodipicolinate synthase [Shewanella sp. MR-7]	Q0HU08	1e-05	-16.61	0	down
phosphoribosylformylglycinamidine synthase [Shewanella sp. MR-7]	Q0HX47	1e-05	-16.61	0	down
MULTISPECIES: thymidine phosphorylase [Shewanella]	Q0HXQ3	1e-05	-16.61	0	down
MULTISPECIES: aminoacyl-tRNA hydrolase [Shewanella]	Q0HXT4	1e-05	-16.61	0	down
MULTISPECIES: bifunctional demethylmenaquinone methyltransferase/2-methoxy-6-polyprenyl-1,4-benzoquinol methylase UbiE [unclassified Shewanella]	Q0HZP7	1e-05	-16.61	0	down
MULTISPECIES: Sec-independent protein translocase subunit TatB [unclassified Shewanella]	Q0HZQ1	1e-05	-16.61	0	down
MULTISPECIES: 50S ribosomal protein L18 [Shewanella]	Q0I089	1e-05	-16.61	0	down
DNA-directed RNA polymerase subunit beta' [Shewanella sp. MR-7]	Q0I0B1	1e-05	-16.61	0	down
tRNA (uridine(54)-C5)-methyltransferase TrmA [Shewanella sp. MR-7]	Q0I0C6	1e-05	-16.61	0	down
bifunctional phosphoribosylaminoimidazolecarboxamide formyltransferase/IMP cyclohydrolase [Shewanella denitrificans]	Q12IP4	1e-05	-16.61	0	down
proline--tRNA ligase [Shewanella denitrificans]	Q12L53	1e-05	-16.61	0	down
30S ribosomal protein S6--L-glutamate ligase [Shewanella denitrificans]	Q12LJ8	1e-05	-16.61	0	down
acetate--CoA ligase [Shewanella denitrificans]	Q12MK0	1e-05	-16.61	0	down
3-phosphoshikimate 1-carboxyvinyltransferase [Shewanella denitrificans]	Q12NE1	1e-05	-16.61	0	down
lipoprotein-releasing ABC transporter ATP-binding protein LolD [Shewanella denitrificans]	E6XJS2	1e-05	-16.61	0	down
30S ribosomal protein S2 [Shewanella denitrificans]	Q12NY7	1e-05	-16.61	0	down
nitrate reductase catalytic subunit NapA [Shewanella denitrificans]	Q12P44	1e-05	-16.61	0	down
alanine--tRNA ligase [Shewanella denitrificans]	Q12PX7	1e-05	-16.61	0	down
tRNA pseudouridine(55) synthase TruB [Shewanella denitrificans]	Q12QH9	1e-05	-16.61	0	down
glycine cleavage system protein GcvH [Shewanella denitrificans]	Q12R03	1e-05	-16.61	0	down
co-chaperone GroES [Shewanella denitrificans]	Q12S62	1e-05	-16.61	0	down
DNA-directed RNA polymerase subunit alpha [Shewanella denitrificans]	Q12ST4	1e-05	-16.61	0	down
30S ribosomal protein S13 [Shewanella denitrificans]	Q12ST7	1e-05	-16.61	0	down
50S ribosomal protein L23 [Shewanella denitrificans]	Q12SV7	1e-05	-16.61	0	down
aspartate-semialdehyde dehydrogenase [Shewanella violacea]	Q56734	1e-05	-16.61	0	down
tRNA (guanosine(37)-N1)-methyltransferase TrmD [Shewanella oneidensis]	Q8CX44	1e-05	-16.61	0	down
ketol-acid reductoisomerase [Shewanella oneidensis]	Q8E9D5	1e-05	-16.61	0	down
undecaprenyl-diphosphate phosphatase [Shewanella oneidensis]	Q8E9K1	1e-05	-16.61	0	down
MULTISPECIES: ATP-dependent protease subunit HslV [Shewanella]	A4Y2S8	1e-05	-16.61	0	down
tRNA dihydrouridine(20/20a) synthase DusA [Shewanella oneidensis]	Q8EAJ0	1e-05	-16.61	0	down
MULTISPECIES: YegP family protein [Shewanella]	Q8EAL4	1e-05	-16.61	0	down
4-(cytidine 5'-diphospho)-2-C-methyl-D-erythritol kinase [Shewanella oneidensis]	Q8EAR0	1e-05	-16.61	0	down
outer membrane lipoprotein LolB [Shewanella oneidensis]	Q8EAR1	1e-05	-16.61	0	down
MULTISPECIES: YajQ family cyclic di-GMP-binding protein [Shewanella]	Q8EAS7	1e-05	-16.61	0	down
4-hydroxythreonine-4-phosphate dehydrogenase PdxA [Shewanella oneidensis]	Q8EB94	1e-05	-16.61	0	down
peptidylprolyl isomerase SurA [Shewanella oneidensis]	Q8EB95	1e-05	-16.61	0	down
4-hydroxy-3-methylbut-2-enyl diphosphate reductase [Shewanella oneidensis]	Q8EBI7	1e-05	-16.61	0	down
MULTISPECIES: transcriptional regulator NrdR [Shewanella]	Q8EBN9	1e-05	-16.61	0	down
tRNA pseudouridine(13) synthase TruD [Shewanella oneidensis]	Q8EBR4	1e-05	-16.61	0	down
5'/3'-nucleotidase SurE [Shewanella oneidensis]	Q8EBR5	1e-05	-16.61	0	down
Holliday junction resolvase RuvX [Shewanella oneidensis]	Q8EBZ8	1e-05	-16.61	0	down
NAD-dependent DNA ligase LigA [Shewanella oneidensis]	Q8ED70	1e-05	-16.61	0	down
acetate--CoA ligase [Shewanella oneidensis]	Q8EDK3	1e-05	-16.61	0	down
MULTISPECIES: kinase/pyrophosphorylase [Shewanella]	Q8EDU8	1e-05	-16.61	0	down
putative 4-hydroxy-4-methyl-2-oxoglutarate aldolase [Shewanella oneidensis]	Q8EE23	1e-05	-16.61	0	down
peptide deformylase [Shewanella oneidensis]	Q8EE60	1e-05	-16.61	0	down
quinolinate synthase NadA [Shewanella oneidensis]	Q8EEN5	1e-05	-16.61	0	down
recombination protein RecR [Shewanella oneidensis]	Q8EFF8	1e-05	-16.61	0	down
DUF2057 domain-containing protein [Shewanella oneidensis]	Q8EFZ8	1e-05	-16.61	0	down
AMP-binding protein [Shewanella oneidensis]	Q8EG64	1e-05	-16.61	0	down
3-oxoacyl-ACP synthase III [Shewanella oneidensis]	Q8EG66	1e-05	-16.61	0	down
UDP-3-O-(3-hydroxymyristoyl)glucosamine N-acyltransferase [Shewanella oneidensis]	Q8EGG5	1e-05	-16.61	0	down
elongation factor Ts [Shewanella oneidensis]	Q8EGH4	1e-05	-16.61	0	down
bifunctional chorismate mutase/prephenate dehydrogenase [Shewanella oneidensis]	Q8EH68	1e-05	-16.61	0	down
RNA pyrophosphohydrolase [Shewanella oneidensis]	Q8EH98	1e-05	-16.61	0	down
NADH:ubiquinone reductase (Na(+)-transporting) subunit D [Shewanella oneidensis]	Q8EHV6	1e-05	-16.61	0	down
methylisocitrate lyase [Shewanella oneidensis]	Q8EJW1	1e-05	-16.61	0	down
2-methylaconitate cis-trans isomerase PrpF [Shewanella oneidensis]	Q8EJW4	1e-05	-16.61	0	down
cytochrome c biogenesis heme-transporting ATPase CcmA [Shewanella oneidensis]	Q8EK40	1e-05	-16.61	0	down
MULTISPECIES: 50S ribosomal protein L29 [Shewanella]	Q8EK61	1e-05	-16.61	0	down
elongation factor G [Shewanella oneidensis]	Q8EK71	1e-05	-16.61	0	down
MULTISPECIES: 50S ribosomal protein L1 [Shewanella]	Q8EK77	1e-05	-16.61	0	down
3,4-dihydroxy-2-butanone-4-phosphate synthase [Shewanella oneidensis]	Q8EKF2	1e-05	-16.61	0	down
16S rRNA (cytosine(967)-C(5))-methyltransferase RsmB [Shewanella oneidensis]	Q8EKR0	1e-05	-16.61	0	down
MULTISPECIES: ribonuclease P protein component [Shewanella]	Q8EKT4	1e-05	-16.61	0	down
RecName: Full=Na(+)-translocating NADH-quinone reductase subunit F; Short=Na(+)-NQR subunit F; Short=Na(+)-translocating NQR subunit F; AltName: Full=NQR complex subunit F; AltName: Full=NQR-1 subunit F [Shewanella hanedai]	Q9LCI8	1e-05	-16.61	0	down
cold-shock protein [Shewanella violacea]	Q9S170	1e-05	-16.61	0	down
