# Supplementary material for: Comparative Proteomics Reveals the Spoilage-Related Factors of Shewanella putrefaciens Under Refrigerated Condition
Source: Front Microbiol. 2021 Dec 3;12:740482. doi: 10.3389/fmicb.2021.740482 (PMC8678035; doi:10.3389/fmicb.2021.740482)
Supplement: Supplementary file 3 [file Table_2.xls]

## Sheet: Sheet1
Supplementary Table 2. Extracellular differentially expressed proteins identified in 00A vs 00B
Description	Accession	Fold change (FC)	Log2FC	P_value	Regulate
MULTISPECIES: elongation factor Tu [Shewanella]	A9KWA0	40.5	5.34	0.000151	up
MULTISPECIES: chaperonin GroEL [Shewanella]	A3D8W9	22.44	4.488	0.02181	up
MULTISPECIES: 50S ribosomal protein L2 [Shewanella]	A3DA69	4.853	2.279	0.02174	up
MULTISPECIES: purine-nucleoside phosphorylase [Shewanella]	B8E6P7	7.993	2.999	0.008406	up
MULTISPECIES: 30S ribosomal protein S7 [Shewanella]	A1REB0	94.12	6.55643	0	up
MULTISPECIES: agmatine deiminase [Shewanella]	A1RHF0	94.12	6.55643	0	up
MULTISPECIES: glutamine-hydrolyzing GMP synthase [Shewanella]	A1RHR0	94.12	6.55643	0	up
MULTISPECIES: nucleoside-diphosphate kinase [Shewanella]	A1RJ60	94.12	6.55643	0	up
polyribonucleotide nucleotidyltransferase [Shewanella putrefaciens]	A4Y9B5	94.12	6.55643	0	up
methionine adenosyltransferase [Shewanella putrefaciens]	E6XL87	94.12	6.55643	0	up
MULTISPECIES: S-ribosylhomocysteine lyase [Shewanella]	E6XLW4	94.12	6.55643	0	up
MULTISPECIES: ADP-forming succinate--CoA ligase subunit beta [Shewanella]	A3D5J3	94.12	6.55643	0	up
MULTISPECIES: 50S ribosomal protein L18 [Shewanella]	A3DA56	94.12	6.55643	0	up
MULTISPECIES: 50S ribosomal protein L5 [Shewanella]	A3DA60	94.12	6.55643	0	up
protein-export chaperone SecB [Shewanella baltica]	A3DAM8	94.12	6.55643	0	up
argininosuccinate lyase [Shewanella loihica]	A3Q9D0	94.12	6.55643	0	up
polyribonucleotide nucleotidyltransferase [Shewanella loihica]	A3QGU0	94.12	6.55643	0	up
MULTISPECIES: S-ribosylhomocysteine lyase [Shewanella]	A3QH00	94.12	6.55643	0	up
2,3-bisphosphoglycerate-independent phosphoglycerate mutase [Shewanella loihica]	A3QJM4	94.12	6.55643	0	up
elongation factor Ts [Shewanella putrefaciens]	A4Y544	94.12	6.55643	0	up
trigger factor [Shewanella putrefaciens]	A4Y5I1	94.12	6.55643	0	up
MULTISPECIES: 50S ribosomal protein L24 [Shewanella]	A4YBX2	94.12	6.55643	0	up
MULTISPECIES: aspartate--tRNA ligase [Shewanella]	A6WNQ6	94.12	6.55643	0	up
alanine--tRNA ligase [Shewanella baltica]	A6WR16	94.12	6.55643	0	up
leucine--tRNA ligase [Shewanella baltica]	A6WRJ9	94.12	6.55643	0	up
pyrimidine-specific ribonucleoside hydrolase RihA [Shewanella baltica]	A6WSI3	94.12	6.55643	0	up
MULTISPECIES: 6,7-dimethyl-8-ribityllumazine synthase [Shewanella]	A8FSR4	94.12	6.55643	0	up
MULTISPECIES: UDP-N-acetylglucosamine 1-carboxyvinyltransferase [Shewanella]	A9L107	94.12	6.55643	0	up
serine--tRNA ligase [Shewanella baltica]	A9L269	94.12	6.55643	0	up
succinylglutamate-semialdehyde dehydrogenase [Shewanella baltica]	A9L3U4	94.12	6.55643	0	up
transaldolase [Shewanella baltica]	A9L4T6	94.12	6.55643	0	up
MULTISPECIES: iron donor protein CyaY [Shewanella]	A9L5F8	94.12	6.55643	0	up
50S ribosomal protein L24 [Shewanella halifaxensis]	B0TM01	94.12	6.55643	0	up
dihydroxy-acid dehydratase [Shewanella woodyi]	B1KQ88	94.12	6.55643	0	up
MULTISPECIES: integration host factor subunit alpha [Shewanella]	B1KRE5	94.12	6.55643	0	up
phosphoenolpyruvate carboxykinase [Shewanella baltica]	B8E3X7	94.12	6.55643	0	up
MULTISPECIES: ATP-dependent Clp protease proteolytic subunit [Shewanella]	A4Y5I2	94.12	6.55643	0	up
polyribonucleotide nucleotidyltransferase [Shewanella baltica]	B8E6N7	94.12	6.55643	0	up
serine hydroxymethyltransferase [Shewanella baltica]	B8E6W1	94.12	6.55643	0	up
MULTISPECIES: co-chaperone GroES [Shewanella]	B8E9H2	94.12	6.55643	0	up
MULTISPECIES: 50S ribosomal protein L9 [Shewanella]	B8E9N9	94.12	6.55643	0	up
aminomethyl-transferring glycine dehydrogenase [Shewanella baltica]	B8EB45	94.12	6.55643	0	up
MULTISPECIES: 30S ribosomal protein S5 [Shewanella]	B8EBI8	94.12	6.55643	0	up
MULTISPECIES: 50S ribosomal protein L6 [Shewanella]	B8EBJ0	94.12	6.55643	0	up
MULTISPECIES: 50S ribosomal protein L11 [Shewanella]	B8EBL6	94.12	6.55643	0	up
isoleucine--tRNA ligase [Shewanella baltica]	B8EFC7	94.12	6.55643	0	up
glucose-6-phosphate isomerase [Shewanella baltica]	B8EFD8	94.12	6.55643	0	up
OmcA/MtrC family decaheme c-type cytochrome [Shewanella baltica]	P0DSN4	94.12	6.55643	0	up
MULTISPECIES: adenylosuccinate synthase [Shewanella]	Q07XS1	94.12	6.55643	0	up
50S ribosomal protein L9 [Shewanella frigidimarina]	Q07XT0	94.12	6.55643	0	up
elongation factor G [Shewanella frigidimarina]	Q089Q7	94.12	6.55643	0	up
elongation factor G [Shewanella sp. MR-4]	Q0HMD9	94.12	6.55643	0	up
MULTISPECIES: dihydroorotase [Shewanella]	Q0HRV9	94.12	6.55643	0	up
molecular chaperone HtpG [Shewanella sp. MR-7]	Q0HU95	94.12	6.55643	0	up
MULTISPECIES: deoxyribose-phosphate aldolase [Shewanella]	Q0HXQ4	94.12	6.55643	0	up
MULTISPECIES: 30S ribosomal protein S11 [Shewanella]	Q0I082	94.12	6.55643	0	up
2,3-bisphosphoglycerate-independent phosphoglycerate mutase [Shewanella sp. MR-7]	Q0I0Q6	94.12	6.55643	0	up
threonine--tRNA ligase [Shewanella denitrificans]	Q12NI7	94.12	6.55643	0	up
histidine--tRNA ligase [Shewanella denitrificans]	Q12PT3	94.12	6.55643	0	up
recombinase RecA [Shewanella denitrificans]	Q12PY2	94.12	6.55643	0	up
succinylglutamate-semialdehyde dehydrogenase [Shewanella denitrificans]	Q12QD2	94.12	6.55643	0	up
Fe/S biogenesis protein NfuA [Shewanella putrefaciens]	A4YC18	94.12	6.55643	0	up
hydroxymethylbilane synthase [Shewanella oneidensis]	Q8E9H0	94.12	6.55643	0	up
MULTISPECIES: 50S ribosomal protein L33 [Shewanella]	Q8E9M4	94.12	6.55643	0	up
ribonuclease E activity regulator RraA [Shewanella oneidensis]	Q8E9R9	94.12	6.55643	0	up
single-stranded DNA-binding protein [Shewanella oneidensis]	Q8EA81	94.12	6.55643	0	up
MULTISPECIES: 30S ribosomal protein S9 [Shewanella]	Q8EAG3	94.12	6.55643	0	up
MULTISPECIES: ribose-phosphate pyrophosphokinase [Shewanella]	Q8EAQ9	94.12	6.55643	0	up
peptidylprolyl isomerase SurA [Shewanella oneidensis]	Q8EB95	94.12	6.55643	0	up
phosphoribosylformylglycinamidine synthase [Shewanella oneidensis]	Q8EC57	94.12	6.55643	0	up
ketoacyl-ACP synthase III [Shewanella oneidensis]	Q8EDH1	94.12	6.55643	0	up
RNA chaperone ProQ [Shewanella oneidensis]	Q8EDY8	94.12	6.55643	0	up
iron-containing alcohol dehydrogenase [Shewanella oneidensis]	Q8EEB0	94.12	6.55643	0	up
phenylalanine--tRNA ligase subunit alpha [Shewanella oneidensis]	Q8EFA0	94.12	6.55643	0	up
ribosome maturation factor RimP [Shewanella oneidensis]	Q8EHL7	94.12	6.55643	0	up
RecName: Full=Carbamoyl-phosphate synthase small chain; AltName: Full=Carbamoyl-phosphate synthetase glutamine chain [Shewanella oneidensis MR-1]	Q8EHS6	94.12	6.55643	0	up
RecName: Full=Probable glucans biosynthesis protein D; Flags: Precursor [Shewanella oneidensis MR-1]	Q8EI02	94.12	6.55643	0	up
cold-shock protein [Shewanella violacea]	Q9S170	94.12	6.55643	0	up
MULTISPECIES: 50S ribosomal protein L22 [Shewanella]	Q8EK63	0.3488	-1.52	0.03142	down
trans-2-enoyl-CoA reductase family protein [Shewanella denitrificans]	Q12LA9	0.3841	-1.38	0.009172	down
molecular chaperone DnaK [Shewanella halifaxensis]	B0TQC2	1e-05	-16.61	0	down
histidine--tRNA ligase [Shewanella piezotolerans]	B8CKR2	1e-05	-16.61	0	down
